# Supplementary material for: Influence of Off-Centre Positioning, Scan Direction, and Localiser Projection Angle on Organ-Specific Radiation Doses in Low-Dose Chest CT: A Simulation Study Across Four Scanner Models
Source: J Imaging. 2026 Mar 11;12(3):123. doi: 10.3390/jimaging12030123 (PMC13028044; doi:10.3390/jimaging12030123)
Supplement: Supplementary file 1 [file jimaging-12-00123-s001.zip]

Archive with 1 entries (1 files):
- jimaging-4135251-supplementary.pdf
